# Supplementary material for: Induction of Monoterpenoid Oxindole Alkaloids Production and Related Biosynthetic Gene Expression in Response to Signaling Molecules in Hamelia patens Plant Cultures
Source: Plants (Basel). 2024 Mar 27;13(7):966. doi: 10.3390/plants13070966 (PMC11013434; doi:10.3390/plants13070966)
Supplement: Supplementary file 1 [file plants-13-00966-s001.zip]

Archive with 1 entries (1 files):
- plants-2868229-supplementary.pdf
